# Supplementary material for: An update on posterior-approach blepharoptosis surgery: Influence of clinical factors on surgical outcomes
Source: PLoS One. 2026 Feb 20;21(2):e0343505. doi: 10.1371/journal.pone.0343505 (PMC12922983; doi:10.1371/journal.pone.0343505)
Supplement: S2 File — (XLSX) [file pone.0343505.s002.xlsx]

## Sheet: Arkusz1
mrd1p	saty	mulle	tars	mrd1_type	levfu_type	phenet_type		mrd1
4	2	8	3	moderate_severe	very_good	positive		-1
4	2	8	0.5	mild_moderate	very_good	positive		2
4	2	8	1	mild_moderate	very_good	positive		1
5	2	9	1	mild_moderate	very_good	negative		3
5	2	9	4	moderate_severe	very_good	negative		0
4.5	2	9	2	moderate_severe	very_good	positive		0
4.5	2	9	2	moderate_severe	very_good	positive		0
5	2	8	1	mild_moderate	very_good	positive		1
5	2	9	1	mild_moderate	impaired	negative		3
5	2	9	2.5	mild_moderate	impaired	negative		1
5	2	8	3	moderate_severe	very_good	positive		0
4	2	8	1	mild_moderate	very_good	positive		2
4	2	8	2	mild_moderate	very_good	positive		1
4	2	8	2	mild_moderate	very_good	negative		1
4	2	8	2	mild_moderate	very_good	positive		1
5	2	9	2	mild_moderate	very_good	positive		1
5	2	9	1	mild_moderate	very_good	positive		2
4	2	8	2	moderate_severe	very_good	positive		0
3.5	1	8	0.5	mild_moderate	very_good	positive		1
5	2	10	1.5	moderate_severe	very_good	positive		0.5
4	2	8	0.5	mild_moderate	very_good	positive		1.5
4.5	2	8	0.5	mild_moderate	very_good	positive		2
4	2	9	2	mild_moderate	very_good	negative		1
4	2	9	3	moderate_severe	impaired	negative		0
4	1	8	1	mild_moderate	very_good	positive		2
4	2	8	2	moderate_severe	very_good	positive		0
4	2	8	4	moderate_severe	impaired	negative		0
4	2	12	1	moderate_severe	very_good	positive		0
5	2	12	1	moderate_severe	very_good	positive		0
4	2	12	4	moderate_severe	impaired	positive		-2
5	2	12	4	moderate_severe	impaired	positive		-1
4.5	2	8	0	mild_moderate	very_good	positive		4
5	1	7	1	moderate_severe	very_good	positive		0
4	2	8	2	moderate_severe	very_good	positive		0
4	2	8	1.5	moderate_severe	very_good	positive		0
4	2	8	1	mild_moderate	very_good	positive		1
4	2	8	1.5	moderate_severe	very_good	positive		0
4	2	8	1	mild_moderate	very_good	positive		1
4	2	9	2	moderate_severe	impaired	positive		0
4	2	9	1.5	mild_moderate	very_good	positive		1
1	0	6	3	moderate_severe	impaired	negative		-1
5	2	8	3	moderate_severe	very_good	positive		0
4	2	8	3	moderate_severe	very_good	negative		0
4	2	8	3	moderate_severe	very_good	positive		-1
4	2	8	4	moderate_severe	very_good	positive		-2
3.5	2	8	3.5	moderate_severe	very_good	positive		-2
3	1	9	3	moderate_severe	very_good	positive		-3
4	2	8	0	mild_moderate	very_good	positive		2
4	2	8	0	mild_moderate	very_good	positive		2
5	2	8	1	mild_moderate	very_good	positive		2
5	2	8	2	moderate_severe	very_good	positive		0
2	2	9	4	moderate_severe	impaired	positive		-4
2	2	9	4	moderate_severe	impaired	positive		-4
4.5	2	10	2	moderate_severe	very_good	negative		0
4.5	2	8	3	mild_moderate	very_good	negative		1
4	1	6	3	mild_moderate	very_good	negative		1
4	2	8	0	mild_moderate	very_good	positive		2
4	2	6	2	moderate_severe	very_good	negative		0
4	2	6	1.5	mild_moderate	very_good	negative		1
4	2	8	2	mild_moderate	very_good	positive		2
4	2	8	2	moderate_severe	very_good	positive		0
5	2	9	3	moderate_severe	very_good	positive		0
5	2	9	3	mild_moderate	very_good	positive		1
5	2	8	2	mild_moderate	very_good	positive		1
5	2	8	1	mild_moderate	very_good	positive		2
1	1	10	3	mild_moderate	impaired	negative		1
2	2	8	2	moderate_severe	very_good	positive		-1
4	2	8	3	moderate_severe	impaired	positive		-2
4	2	8	3	moderate_severe	impaired	positive		-2
5	2	8	3	mild_moderate	very_good	positive		1
5	2	8	3	moderate_severe	impaired	positive		0
4	2	8	3	moderate_severe	very_good	negative		0.5
4	1	8	2	moderate_severe	impaired	positive		0
4	2	8	0	mild_moderate	very_good	positive		2
4	2	8	3	moderate_severe	very_good	negative		0
4	2	8	3	mild_moderate	very_good	negative		1
5	2	8	2	moderate_severe	very_good	positive		0
5	2	8	2	moderate_severe	impaired	positive		-1
5	2	9	1	mild_moderate	impaired	negative		2
5	2	9	3	moderate_severe	impaired	negative		0
5	2	8	2.5	moderate_severe	very_good	positive		0.5
5	2	9	3	moderate_severe	very_good	positive		0
3	1	8	3	moderate_severe	very_good	positive		-1
3	2	8	3	moderate_severe	very_good	positive		-1.5
5	2	9	1	mild_moderate	very_good	negative		3
5	2	9	1	mild_moderate	very_good	negative		2
4	1	9	2	moderate_severe	impaired	positive		0
4	1	9	1.5	mild_moderate	impaired	positive		1.5
6	2	8	1	mild_moderate	very_good	negative		3
4	2	10	1.5	moderate_severe	very_good	positive		0
4	2	8	1	mild_moderate	very_good	positive		1
4	1	8	0	mild_moderate	very_good	positive		2
4	2	9	2	moderate_severe	impaired	positive		0
4	2	9	2	moderate_severe	impaired	positive		0
4	2	8	1.5	moderate_severe	very_good	positive		0.5
3	1	8	0.5	moderate_severe	very_good	positive		0
4	2	6	3	moderate_severe	very_good	negative		0
4	2	6	3	moderate_severe	very_good	negative		0
1	1	8	2	moderate_severe	impaired	positive		0
2.5	1	8	2	moderate_severe	very_good	positive		-0.5
4	2	8	0.5	moderate_severe	very_good	positive		0.5
5	2	8	3	mild_moderate	impaired	negative		1
5	2	8	4	moderate_severe	impaired	negative		0
4	2	8	1	mild_moderate	very_good	positive		1
4	2	8	1	mild_moderate	very_good	positive		1
3	1	8	2	mild_moderate	very_good	negative		1
4	1	8	1	moderate_severe	very_good	positive		0
3.5	1	8	0.5	mild_moderate	very_good	positive		1
4	2	8	2	mild_moderate	impaired	negative		2
4	2	8	2	moderate_severe	very_good	positive		0
4	2	8	1	mild_moderate	very_good	positive		1
4	2	12	5	moderate_severe	impaired	positive		-4
4	2	12	5	moderate_severe	impaired	positive		-4
5	2	8	1.5	mild_moderate	very_good	positive		1.5
5	2	8	2	mild_moderate	very_good	positive		1
4	2	8	0	mild_moderate	very_good	positive		2
4	2	8	5	moderate_severe	very_good	positive		-3
4	2	8	5	moderate_severe	very_good	positive		-4
2	1	8	2	moderate_severe	impaired	negative		-1
2	1	8	2	moderate_severe	impaired	negative		0
5	2	6	2	moderate_severe	very_good	positive		0
5	2	9	1	mild_moderate	very_good	negative		3
5	2	9	3	moderate_severe	very_good	negative		0
4	2	8	2	mild_moderate	very_good	negative		1
4	2	8	3	moderate_severe	very_good	positive		0
5	2	8	3	moderate_severe	very_good	negative		0
5	2	8	3	moderate_severe	very_good	negative		0
4	2	8	1	moderate_severe	very_good	positive		0
4	2	9	1	mild_moderate	very_good	positive		1
1	1	10	2	moderate_severe	very_good	negative		-3
4	2	8	2	moderate_severe	very_good	negative		0
2	1	8	2	moderate_severe	very_good	negative		0
5	2	8	3	moderate_severe	very_good	positive		0
5	2	8	1	moderate_severe	very_good	positive		0.5
4	2	8	2	mild_moderate	very_good	positive		1
4	2	8	2	moderate_severe	very_good	positive		0
4	2	9	3	moderate_severe	very_good	negative		0
4	2	8	2	moderate_severe	very_good	positive		0
3	2	8	5	moderate_severe	very_good	negative		-3
5	2	9	2	moderate_severe	very_good	positive		0
5	2	9	1	mild_moderate	very_good	positive		1
4	2	9	1	moderate_severe	very_good	positive		0
4.5	2	8	1.5	mild_moderate	very_good	positive		1
4	2	8	1.5	mild_moderate	very_good	negative		2
4	2	8	1.5	mild_moderate	very_good	negative		2
5	2	8	1	mild_moderate	impaired	negative		2
5	2	8	2.5	moderate_severe	impaired	positive		0
5	2	9	1	mild_moderate	very_good	positive		2
5	2	9	2	mild_moderate	very_good	positive		2
4	1	9	3	moderate_severe	very_good	negative		0
5	2	8	4	moderate_severe	impaired	negative		0
4	2	8	1	mild_moderate	very_good	positive		1
4	2	9	2	moderate_severe	very_good	positive		0
4	2	9	1	mild_moderate	very_good	positive		1
4	2	8	1	mild_moderate	very_good	positive		1
4	2	8	3	moderate_severe	very_good	negative		0
4	2	8	4	moderate_severe	very_good	positive		-2
4	2	8	3	moderate_severe	very_good	negative		0.5
4	2	12	4	moderate_severe	very_good	positive		-3
4	2	11	3.5	moderate_severe	very_good	positive		-2
4	1	10	1	moderate_severe	very_good	positive		0
4	2	8	2	moderate_severe	very_good	positive		-0.5
4	2	9	3	moderate_severe	very_good	positive		-1
5	2	8	3	moderate_severe	very_good	positive		0
6	2	8	2	mild_moderate	very_good	positive		1
4.5	2	8	2	moderate_severe	very_good	positive		0.5
3	2	10	4	moderate_severe	very_good	positive		-4
3	2	10	4	moderate_severe	very_good	positive		-5
4	2	8	2	moderate_severe	very_good	positive		0
4	2	8	3	moderate_severe	very_good	positive		-1
4	2	8	3	moderate_severe	very_good	positive		-1
4	2	8	1	mild_moderate	very_good	negative		1
4.5	2	6	0	mild_moderate	very_good	positive		3
4.5	2	8	2	mild_moderate	very_good	positive		1
4	2	8	2.5	moderate_severe	very_good	negative		0.5
5	2	8	1	mild_moderate	very_good	positive		2
4.5	1	9	2	moderate_severe	very_good	positive		0
4	2	9	3	mild_moderate	impaired	negative		1
4	2	9	3	mild_moderate	impaired	negative		1
3	2	9	3	moderate_severe	very_good	positive		-2
3	2	9	3	moderate_severe	very_good	positive		-3
5	2	8	1	mild_moderate	impaired	positive		1
5.5	2	8	0	mild_moderate	very_good	positive		1
4	2	9	2	moderate_severe	impaired	positive		0
4	2	9	2	mild_moderate	impaired	positive		1
5	2	12	4	moderate_severe	impaired	positive		-2
3	2	8	3	moderate_severe	impaired	positive		-2
3	2	8	3	moderate_severe	impaired	positive		-1
5	2	8	0	mild_moderate	very_good	positive		2.5
5	2	8	0	mild_moderate	very_good	positive		2.5
4	2	8	1	mild_moderate	very_good	negative		2
1.5	1	8	2	moderate_severe	impaired	negative		0
4	2	9	2	moderate_severe	impaired	positive		0
3	2	8	1	mild_moderate	impaired	positive		1
4	2	8	2	moderate_severe	impaired	positive		0
3	1	8	1	moderate_severe	impaired	positive		0
4	2	8	2	moderate_severe	very_good	positive		0.5
4	2	9	3	moderate_severe	very_good	positive		-1
4	1	8	0	mild_moderate	very_good	positive		2
4	1	8	0	mild_moderate	very_good	positive		2
3	2	8	4	moderate_severe	very_good	positive		-4
4.5	2	9	2	moderate_severe	very_good	positive		-0.5
4.5	2	8	4	moderate_severe	very_good	positive		-2
4.5	2	8	2	moderate_severe	very_good	positive		-2
4	2	6	2	moderate_severe	very_good	negative		0.5
4	2	6	3	moderate_severe	very_good	negative		0
4	2	9	2	moderate_severe	impaired	positive		0
4	2	9	2	moderate_severe	very_good	positive		-1
4	2	8	2	moderate_severe	very_good	positive		0
4	2	8	2	moderate_severe	very_good	positive		0
3.5	2	8	2	moderate_severe	very_good	positive		-0.5
4	2	8	2	moderate_severe	very_good	positive		0
5	2	9	3	moderate_severe	very_good	positive		0
4.5	2	9	1	moderate_severe	very_good	positive		0
4	2	8	4	moderate_severe	very_good	negative		-1
4	2	9	3.5	moderate_severe	very_good	negative		0
4	2	8	3	moderate_severe	impaired	positive		-2
4	2	8	3	moderate_severe	impaired	positive		-2
4	2	8	1.5	moderate_severe	very_good	positive		0.5
4	2	8	2	moderate_severe	very_good	positive		0
4	2	5	3	moderate_severe	very_good	positive		-1
4	2	8	3	moderate_severe	impaired	positive		-2
3	2	8	1	moderate_severe	impaired	positive		-1
3	2	8	2	moderate_severe	impaired	positive		-1
5	2	8	2	moderate_severe	very_good	positive		0
4	2	8	2	moderate_severe	very_good	positive		0
4	2	6	0	mild_moderate	very_good	positive		3
4	2	8	0	mild_moderate	very_good	positive		2
4	2	8	4	moderate_severe	very_good	positive		-3
3	1	8	4	moderate_severe	very_good	negative		-3
3	2	8	0	mild_moderate	very_good	positive		1
